# Supplementary material for: Diagnostic Accuracy of Liquid Biopsy in Endometrial Cancer
Source: Cancers (Basel). 2021 Nov 16;13(22):5731. doi: 10.3390/cancers13225731 (PMC8616122; doi:10.3390/cancers13225731)
Supplement: Supplementary file 1 [file cancers-13-05731-s001.zip]

Archive with 1 entries (1 files):
- cancers-1424460-supplementary.pdf
